# Supplementary material for: Ameliorative Effect of Ginsenoside Rc on 5-Fluorouracil-Induced Chemotherapeutic Intestinal Mucositis via the PI3K-AKT/NF-κB Signaling Pathway: In Vivo and In Vitro Evaluations
Source: Int J Mol Sci. 2024 Dec 5;25(23):13085. doi: 10.3390/ijms252313085 (PMC11642520; doi:10.3390/ijms252313085)
Supplement: Supplementary file 1 [file ijms-25-13085-s001.zip]

Archive with 1 entries (1 files):
- ijms-3326130-supplementary.pdf
